# Supplementary material for: mRNA Multipeptide-HLA Class II Immunotherapy for Melanoma
Source: Cells. 2025 Sep 12;14(18):1430. doi: 10.3390/cells14181430 (PMC12469133; doi:10.3390/cells14181430)
Supplement: Supplementary file 1 [file cells-14-01430-s001.zip]

Archive with 1 entries (1 files):
- cells-3834690-supplementary.pdf
